# Supplementary material for: αV Integrin Expression and Localization in Male Germ Cells
Source: Int J Mol Sci. 2021 Sep 2;22(17):9525. doi: 10.3390/ijms22179525 (PMC8431249; doi:10.3390/ijms22179525)
Supplement: Supplementary file 1 [file ijms-22-09525-s001.zip]

Archive with 1 entries (1 files):
- ijms-1354875-SI.pdf
